# Supplementary material for: Efficacy of Fufang E'jiao Jiang in the Treatment of Patients with Qi and Blood Deficiency Syndrome: A Real-World Prospective Multicenter Study with a Patient Registry
Source: Evid Based Complement Alternat Med. 2023 Feb 3;2023:3179489. doi: 10.1155/2023/3179489 (PMC9918352; doi:10.1155/2023/3179489)
Supplement: Supplementary Materials — Supplementary Table 1. STROBE Statement—checklist. Supplementary Table 2. TCM diagnostic criteria for QBDS. Supplementary Table 3. Follow-up plan. Supplementary Table 4. Distribution and remission of TCM symptoms of Qi and blood deficiency in the SF group at four weeks. Supplementary Table 5. Distribution and remission of TCM symptoms of Qi and blood deficiency in the IDA group at four weeks. [file 3179489.f1.zip]

Archive with 5 entries (5 files):
- Supplementary Table 1 (1).docx
- Supplementary Table 2.docx
- Supplementary Table 3.docx
- Supplementary Table 4.docx
- Supplementary Table 5.docx
